# Supplementary material for: SpatialOne: end-to-end analysis of visium data at scale
Source: Bioinformatics. 2024 Aug 17;40(9):btae509. doi: 10.1093/bioinformatics/btae509 (PMC11374018; doi:10.1093/bioinformatics/btae509)
Supplement: btae509_Supplementary_Data [file btae509_supplementary_data.zip]

Archive with 2 entries (2 files):
- supplementary_table_2.xlsx
- Supplementary_Material.pdf
