# Supplementary material for: SpatialOne: end-to-end analysis of visium data at scale
Source: Bioinformatics. 2024 Aug 17;40(9):btae509. doi: 10.1093/bioinformatics/btae509 (PMC11374018; doi:10.1093/bioinformatics/btae509)
Supplement: btae509_Supplementary_Data [file btae509_supplementary_data.zip › supplementary_table_2.xlsx]

## Sheet: Hoja1
The informaiton presented in this table is also available and updated at https://github.com/Sanofi-Public/spatialone-pipeline/blob/master/docs_md/parameters.md For an example on how to configure the config file, please visit: https://github.com/Sanofi-Public/spatialone-pipeline/blob/master/conf/visium_config_flow.yaml					d
Module	Algorithm	Parameter	Description	Advanced
imgseg		model	Cell segmentation model: - Cellpose: Generic nuclei segmentation module (works best in human tissue) - Hovenet: Multi-task nuclei segmentation module (works best in human tissue) - ONNX models: Nucleis setmentation modules trained in HaloAI for segmentic specific tissue types In case of doubt, please use Cellpose with default parameters
imgseg	cellpose	patch_size	In order to be analyze the image, it will be broken down to tiles of this size	Yes
imgseg	cellpose	overlay	Define if tiles should overlap at the edges. Defining an overlap value smaller than 'patch_size' will ensure cells in the border of a tile are also segmented.	Yes
imgseg	cellpose	downsample_factor	This model was trained with 20X images. If you are using 40X images please set this value to 2 to ensure the right image processing.	No
imgseg	cellpose	model_type	Select if you are segmenting nuclei or cytoplasm	Yes
imgseg	cellpose	batch_size	Number of tiles that will be simultaneously processed	Yes
imgseg	cellpose	flow_threshold	Increase the value of this parameter if you want to increase the number of segmented cells in the image. The flow threshold parameter determines how aggressive is the segmentation. Low values (e.g. 0.4) will result in fewer segmented cells but with high confidence in the segmentation. High values (e.g. 0.8) will result in more segmented cells but with higher risk of a false positive.	Yes
imgseg	cellpose	n_channels	Determines which channels will be used to segment the cells: - 0,0: all channels - 1,0: blue channel - 2,0: green channel - 3,0: red channel	Yes
imgseg	cellpose	diameter	Expected average cell size in pixels. If 0 is selected, the model will automatically estimate the cell size. In case of doubt, please select 0	No
imgseg	hovernet	gpu		No
imgseg	hovernet	nr_types	Number of expected nuclear types (in case of doubt, use 5)	Yes
imgseg	hovernet	batch_size	Number of tiles that will be simultaneously processed	Yes
imgseg	hovernet	model_mode	Hovernet model to use (fast or original)	Yes
imgseg	hovernet	nr_inference_workers		No
imgseg	hovernet	nr_post_proc_workers		No
imgseg	hovernet	wsi		No
imgseg	hovernet	tile		No
imgseg	hovernet	help		No
imgseg	onnx	overlap	Define if tiles should overlap at the edges. Defining an overlap value smaller than 'patch_size' will ensure cells in the border of a tile are also segmented.	Yes
imgseg	onnx	prob_thresh	Minimum probability for a predicted boundary to be considered a cell boundary	No
imgseg	onnx	downsample_factor	This model was trained with 20X images. If you are using 40X images please set this value to 2 to ensure the right image processing.	Yes
imgseg	onnx	min_cell_size	Minimum size for a prediction to be considered a cell. Anything smaller than this size is filtered out as noise.	No
imgseg	onnx	model_name	Name of the segmentation model to use.	No
cell2spot	cell2spot
celldeconv		model	Cell deconvolution model: - Cell2Location (Kleshchevnikov et Al. https://www.nature.com/articles/s41587-021-01139-4) - CARD (Ma et Al. https://pubmed.ncbi.nlm.nih.gov/35501392/) In case of doubt, please use Cell2Location
celldeconv	cell2location	sc_cell_count_cutoff	Determines in how many cells from the reference data a gene needs to be identified in order to be considered in the analysis. If 20 is selected,the analysis will only consider genes that are present in at least 20 cells within the reference dataset. Increasing this number may improve the confidence of the deconvolution but will also increase the risk of cells not being identified.	Yes
celldeconv	cell2location	sc_cell_percentage_cutoff2	Determines in which percentage of cells from the reference data a gene needs to be identified in order to be considered in the analysis. 0.05 is selected, the analysis will only consider genes that are present in at least 5% of cells within the reference dataset. Increasing this number may improve the confidence of the deconvolution but will also increase the risk of cells not being identified."	Yes
celldeconv	cell2location	sc_nonz_mean_cutoff	Minimum mean expression that a gene must present within cells in the reference dataset. Authors reccomend this value to be slighlty greater than 1.	Yes
celldeconv	cell2location	sc_batch_key	Column storing the batch information in the sc reference dataset	Yes
celldeconv	cell2location	sc_label_key	Column storing the label information in the sc reference dataset	Yes
celldeconv	cell2location	sc_categorical_covariate_keys	multiplicative technical effects (platform, 3' vs 5', donor effect)	Yes
celldeconv	cell2location	sc_max_epoches	Maximum number of epochs used to create a model from the single cell reference data. Higher numbers may result in a more accurate model but with the risk of overfitting	Yes
celldeconv	cell2location	sc_lr	Learning rate used to create a model from the single cell reference data. Increasing the learning rate may increase the training speed but may also result in unstable models	Yes
celldeconv	cell2location	sc_use_gpu	Determines if cell deconvolution will run in a GPU	Yes
celldeconv	cell2location	st_N_cells_per_location	Expected average number of cells present at each spot. Providing an accurate estimation will help the deconvolution method to provide a more reliable outcome	Yes
celldeconv	cell2location	st_detection_alpha	hyperparameter controlling normalisation of within-experiment variation in RNA detection	Yes
celldeconv	cell2location	st_max_epoches	Maximum number of epochs used to create a model from the single cell reference data. Higher numbers may result in a more accurate model but with the risk of overfitting	Yes
celldeconv	cell2location	cell_aboundance_threshold	If a spot has low abundance of a given cell type (less than cell_aboundance_threshold), such cell type will be excluded from the spot analysis. This parameter helps to reduce noise in the output.	Yes
celldeconv	cell2location	atlas_type	Define the single cell dataset that will be used as reference for the deconvolution. This parameter is key, as the deconvolution will just consider cell types present on the atlas. Please select a reference atlas accoridng to the organ, tissue type and species you are analyzing.	No
celldeconv	cell2location	retrain_cell_sig	Force retraining the cell deconvolution model even if a model has been previously created. This will likely slowdown your analysis but will ensure the most recent reference data is being used	Yes
celldeconv	cell2location	mode		No
celldeconv	CARD	atlas_type	Define the single cell dataset that will be used as reference for the deconvolution. This parameter is key, as the deconvolution will just consider cell types present on the atlas. Please select a reference atlas accoridng to the organ, tissue type and species you are analyzing.	No
celldeconv	CARD	sc_label_key	Column storing the label information in the sc reference dataset	Yes
celldeconv	CARD	sc_sample_key	Column storing the batch information in the sc reference dataset	Yes
cluster		model	Select the morphological clustering algorithm to be used: – Gaussian: probabilistic method grouping data with normal distribution characteristics (requires to provide the number of clusters) - K-means: method that groups data by minimizing its distance to the cluster centroid (requires to provide the number of clusters)	No
cluster	gaussian	n_clusters	Number of groups in which the data will be divided	No
cluster	gaussian	spot_clustering	Select this checkbox to improve cell assignment by using clustering information	No
cluster	kmeans	n_clusters	Number of groups in which the data will be divided	No
cluster	kmeans	spot_clustering	Select this checkbox to improve cell assignment by using clustering information	No
cluster	kmeans	clustering_batch_size	Data will be partitioned to use memory efficiently. Use this parameter to define the size of the data partition	Yes
qc	qc		Compute transcriptomics QC metrics at gene, barcode and overall level	No
qc	mit_genes_filter	start_with	Genes starting with the following string will be filtered as mitochondrial genes (defatult "-MT")	Yes
qc	mit_genes_filter	list_of_gene_ids	Genes in the list will be filtered as mitochondrial genes	Yes
qc	mit_genes_filter	label	String label used to indicate filtered genes ( default: "qc_mitochondrial_genes")	No
datamerge		model	Integration of analysis results will be done following provided R&D guidelines. Please select the appropriate tissue and topic to ensure genes of interest are not excluded from the analysis. - pmcb_eso_human: Esophagus Human (PMCB) - pmcb_kidney_mouse: Kidney Mice (PMCB) - po_lung_human: Lung Human (Oncology)	No
datamerge	pmcb_eso_human	target_genes	Genes matching the following strings will be included in all the analysis	No
datamerge	pmcb_eso_human	spots_df_cols_omit	The following columns of the spots dataframe will not be saved in the final results	No
datamerge	pmcb_eso_human	cells_df_cols_omit	The following columns of the cells dataframe will not be saved in the final results	No
datamerge	pmcb_kidney_mouse	target_genes	Genes matching the following strings will be included in all the analysis	No
datamerge	pmcb_kidney_mouse	spots_df_cols_omit	The following columns of the spots dataframe will not be saved in the final results	No
datamerge	pmcb_kidney_mouse	cells_df_cols_omit	The following columns of the cells dataframe will not be saved in the final results	No
datamerge	po_lung_human	target_genes	Genes matching the following strings will be included in all the analysis	No
datamerge	po_lung_human	spots_df_cols_omit	The following columns of the spots dataframe will not be saved in the final results	No
datamerge	po_lung_human	cells_df_cols_omit	The following columns of the cells dataframe will not be saved in the final results	No
spatialanalysis		tissue	Define reports to generate at tissue level	No
spatialanalysis	(tissue experiments)	cell_summary	Table summarizing cell counts in the slide	No
spatialanalysis	(tissue experiments)	cell_counts	Bar plot summarizing cell counts in the slide	No
spatialanalysis	(tissue experiments)	cell_per_spot	Boxplot Visualization of cell abundance at spot level	No
spatialanalysis	(tissue experiments)	spot_avg_gene_counts	Bar plot summarizing average gene expression per spot	No
spatialanalysis	(tissue experiments)	cell_net_matrix	Neighborhood Enrichment Analysis - Z-Score Clustergram. Quantifies co-localization of pairs of cells	No
spatialanalysis	(tissue experiments)	cell_net_chord	Neighborhood Enrichment Analysis - Z-Score Clustergram. Quantifies co-localization of pairs of cells	No
spatialanalysis	(tissue experiments)	cell_cooccur	Estimates the probability of cell-coocurrence within a given distance	No
spatialanalysis	(tissue experiments)	morans_gene_heatmap	Heatmap showing Moran's I statistic at gene level. Moran's I computes gene autocorrelation	No
spatialanalysis	(tissue experiments)	morans_gene_bar	Barplot showing highest Moran's I statistic at gene level. Moran's I computes gene autocorrelation	No
spatialanalysis	(tissue experiments)	morans_cell_heatmap	Heatmap showing Moran's I statistic at cell level. Moran's I computes cell autocorrelation	No
spatialanalysis	(tissue experiments)	morans_cell_bar	Barplot showing highest Moran's I statistic at cell level. Moran's I computes cell autocorrelation	No
spatialanalysis	(tissue experiments)	spatialde_heatmap	Heatmap of top spatially variable genes as predicted by SpatialDE	No
spatialanalysis	(tissue experiments)	spatialde_bar	Bar chart ranking top spatially variable genes as predicted by SpatialDE	No
spatialanalysis	(tissue experiments)	bansky_spatial_domains	Plot of the tissue distribution of spatial domains identified by Bansky-py algorithm	No
spatialanalysis	(tissue experiments)	spot_diff_exp	Plot of gene expression comparative analysis	No
spatialanalysis	(tissue experiments)	diff_exp_annotations	Performs differential expression analysis between annotated regions (if provided)	No
spatialanalysis	(tissue experiments)	diff_exp_clusters	Performs differential expression analysis between different spot clusters	No
spatialanalysis	(tissue experiments)	qc_report	Includes the Space Ranger qc report in the resulting HTML	No
spatialanalysis	(tissue experiments)	infilt_comparing_cell_types	Analyzes infiltration levels of the cell within and outside the analyzed region	No
spatialanalysis	(tissue experiments)	infilt_comparing_levels	Analyzes infiltration levels of the cell within and outside the analyzed region	No
spatialanalysis	(tissue parameters)	n_neighs	Number of neighboring tiles when coord_type is "grid". Number of neighborhoods for non-grid data when coord_type is "generic"	No
spatialanalysis	(tissue parameters)	n_rings	Number of rings of neighbors for grid data	Yes
spatialanalysis	(tissue parameters)	n_intervals	Distances interval at which co-occurrence is computed	Yes
spatialanalysis	(tissue parameters)	n_splits	Number of splits in which to divide the spatial coordinates for co-occurence analysis.	Yes
spatialanalysis	(tissue parameters)	chord_n_cells	Minumum number of cell types required to generate chord plot	Yes
spatialanalysis	(tissue parameters)	n_perms	Number of permutations for Moran's I. Augmenting the permutations will increase processing time.	Yes
spatialanalysis	(tissue parameters)	n_cols	Number of columns in grid of Moran plots	Yes
spatialanalysis	(tissue parameters)	moran_pval	Significance level to use for Moran's I	Yes
spatialanalysis	(tissue parameters)	spatialde_pval	Significance level to use for SpatialDE	Yes
spatialanalysis	(tissue parameters)	bansky_cluster_algorithm	Cluster algorithm to use for spatial domains analysis	Yes
spatialanalysis	(tissue parameters)	bansky_num_clusters	Number of clusters considered in spatial domains analysis	Yes
spatialanalysis	(tissue parameters)	bansky_resolutions	Clustering resolution for Leiden clustering	Yes
spatialanalysis	(tissue parameters)	bansky_pca_dims	Number of dimensions to keep after PCA	Yes
spatialanalysis	(tissue parameters)	bansky_lambda_list	Lambda parameter for Visium samples	Yes
spatialanalysis	(tissue parameters)	bansky_k_geom	Number of spatial neighbours to be used in spatial domains analysis	Yes
spatialanalysis	(tissue parameters)	bansky_max_m	AGF for spatial domains analysis	Yes
spatialanalysis	(tissue parameters)	bansky_nbr_weight_decay	Neighborhood weight decay	Yes
spatialanalysis	(tissue parameters)	n_genes_exp	Number of top n genes to visualize after Moran's analysis	Yes
spatialanalysis	(tissue parameters)	n_genes_bar	Number of top n genes to visiualize on Moran's I bar plot	Yes
spatialanalysis	(tissue parameters)	n_cells_neighbors	Minimum number of cells to build a neighbors NER graph	Yes
spatialanalysis	(tissue parameters)	net_cutoff	Cut off for considering an interaction from neighborhood enrichment analysis	Yes
spatialanalysis	(tissue parameters)	diff_pval	Significance level to use for gene comparative analysis	Yes
spatialanalysis	(tissue parameters)	diff_fc_thresh	Fold change threshold to use for gene comparative analysis	Yes
spatialanalysis	(tissue parameters)	infilt_levels	Number of levels to consider for infiltration analysis	Yes
spatialanalysis	(plotting parameters)			No
spatialanalysis	(region experiments)	cell_summary	Table summarizing cell counts in the slide	No
spatialanalysis	(region experiments)	cell_counts	Bar plot summarizing cell counts in the slide	No
spatialanalysis	(region experiments)	cell_per_spot	Boxplot Visualization of cell abundance at spot level	No
spatialanalysis	(region experiments)	spot_avg_gene_counts	Bar plot summarizing average gene expression per spot	No
spatialanalysis	(region experiments)	cell_net_matrix	Neighborhood Enrichment Analysis - Z-Score Clustergram. Quantifies co-localization of pairs of cells	No
spatialanalysis	(region experiments)	cell_net_chord	Neighborhood Enrichment Analysis - Z-Score Clustergram. Quantifies co-localization of pairs of cells	No
spatialanalysis	(region experiments)	cell_cooccur	Estimates the probability of cell-coocurrence within a given distance	No
spatialanalysis	(region experiments)	morans_gene_heatmap	Heatmap showing Moran's I statistic at gene level. Moran's I computes gene autocorrelation	No
spatialanalysis	(region experiments)	morans_gene_bar	Barplot showing highest Moran's I statistic at gene level. Moran's I computes gene autocorrelation	No
spatialanalysis	(region experiments)	morans_cell_heatmap	Heatmap showing Moran's I statistic at cell level. Moran's I computes cell autocorrelation	No
spatialanalysis	(region experiments)	morans_cell_heatmap	Barplot showing highest Moran's I statistic at cell level. Moran's I computes cell autocorrelation	No
spatialanalysis	(region experiments)	spot_diff_exp	Plot of gene expression comparative analysis	No
spatialanalysis	(region experiments)	diff_exp_annotations	Performs differential expression analysis between annotated regions (if provided)	No
spatialanalysis	(region experiments)	diff_exp_clusters	Performs differential expression analysis between different spot clusters	No
spatialanalysis	(region experiments)	qc_report	Includes the Space Ranger qc report in the resulting HTML	No
spatialanalysis	(region experiments)	infilt_comparing_cell_types	Analyzes infiltration levels of the cell within and outside the analyzed region	No
spatialanalysis	(region experiments)	infilt_comparing_levels	Analyzes infiltration levels of the cell within and outside the analyzed region	No
spatialanalysis	(region parameters)	n_neighs	Number of neighboring tiles when coord_type is "grid". Number of neighborhoods for non-grid data when coord_type is "generic"	No
spatialanalysis	(region parameters)	n_rings	Number of rings of neighbors for grid data	Yes
spatialanalysis	(region parameters)	n_intervals	Distances interval at which co-occurrence is computed	Yes
spatialanalysis	(region parameters)	n_splits	Number of splits in which to divide the spatial coordinates for co-occurence analysis.	Yes
spatialanalysis	(region parameters)	chord_n_cells	Minumum number of cell types required to generate chord plot	Yes
spatialanalysis	(region parameters)	n_perms	Number of permutations for Moran's I. Augmenting the permutations will increase processing time.	Yes
spatialanalysis	(region parameters)	n_cols	Nnumber of columns in grid of Moran plots	Yes
spatialanalysis	(region parameters)	moran_pval	significance level to use for Moran's I	yes
spatialanalysis	(region parameters)	n_genes_exp	number of top n genes to visualize after Moran's analysis	yes
spatialanalysis	(region parameters)	n_genes_bar	number of top n genes to visiualize on Moran's I bar plot	yes
spatialanalysis	(region parameters)	n_cells_neighbors	minimum number of cells to build a neighbors NER graph	yes
spatialanalysis	(region parameters)	net_cutoff	cut off for considering an interaction from neighborhood enrichment analysis	yes
spatialanalysis	(region parameters)	diff_pval	significance level to use for gene comparative analysis	yes
spatialanalysis	(region parameters)	diff_fc_thresh	fold change threshold to use for gene comparative analysis	yes
spatialanalysis	(region parameters)	infilt_levels	number of levels to consider for infiltration analysis	yes
